# Supplementary material for: Maintenance Performance in the Age of Industry 4.0: A Bibliometric Performance Analysis and a Systematic Literature Review
Source: Sensors (Basel). 2023 Jan 27;23(3):1409. doi: 10.3390/s23031409 (PMC9919563; doi:10.3390/s23031409)
Supplement: Supplementary file 1 [file sensors-23-01409-s001.zip]

Archive with 1 entries (1 files):
- sensors-2162226-supplementary.pdf
